# Supplementary material for: Genome-Wide Characterization and Expression Profiling of the GRAS Gene Family in Salt and Alkali Stresses in Miscanthus sinensis
Source: Int J Mol Sci. 2022 Nov 22;23(23):14521. doi: 10.3390/ijms232314521 (PMC9737823; doi:10.3390/ijms232314521)
Supplement: Supplementary file 1 [file ijms-23-14521-s001.zip]

Archive with 1 entries (1 files):
- ijms-1973028-supplementary.pdf
